# Supplementary material for: Robust Heat Shock Response in Chlamydia Lacking a Typical Heat Shock Sigma Factor
Source: Front Microbiol. 2022 Jan 3;12:812448. doi: 10.3389/fmicb.2021.812448 (PMC8762339; doi:10.3389/fmicb.2021.812448)
Supplement: Supplementary file 1 [file Data_Sheet_1.ZIP]

Archive with 1 entries (1 files):
- Heat shock TRN.gephi
